# Supplementary material for: Vascular Complications of Long COVID—From Endothelial Dysfunction to Systemic Thrombosis: A Systematic Review
Source: Int J Mol Sci. 2025 Dec 31;27(1):433. doi: 10.3390/ijms27010433 (PMC12786942; doi:10.3390/ijms27010433)
Supplement: Supplementary file 1 [file ijms-27-00433-s001.zip]

Archive with 1 entries (1 files):
- ijms-4043863-supplementary.pdf
